# Supplementary material for: Understanding the Factors That Influence the Antioxidant Activity of Manganosalen Complexes with Neuroprotective Effects
Source: Antioxidants (Basel). 2024 Feb 22;13(3):265. doi: 10.3390/antiox13030265 (PMC10967637; doi:10.3390/antiox13030265)
Supplement: Supplementary file 1 [file antioxidants-13-00265-s001.zip]

Archive with 1 entries (1 files):
- antioxidants-2864810-supplementary.pdf
